# Supplementary material for: Neural retina-specific Aldh1a1 controls dorsal choroidal vascular development via Sox9 expression in retinal pigment epithelial cells
Source: eLife. 2018 Apr 3;7:e32358. doi: 10.7554/eLife.32358 (PMC5882243; doi:10.7554/eLife.32358)
Supplement: Figure 1—source data 1. [file elife-32358-fig1-data1.xlsx]

## Sheet: Figure 1F
	KO	KO	WT	WT
Choroidal thickness(um)	CT Dorsal(um)	CT Ventral(um)	CT Dorsal(um)	CT Ventral(um)
1	6.5	8.5	15.1	7.8
2	7.5	16.1	9.6	9.6
3	6.4	8.8	12.5	14.4
4	8.5	9.6	17.6	17.7
5	9.6	11.8	8.2	7.8
6	3.6	7.8	10.7	9.2
7	2.8	9.2	9.6	8.7
8	4.1	17.8	15.1	7.5
9	3.6	17.2
	Dorsal		Ventral
	WT	Aldh1a1-/-	WT	Aldh1a1-/-
Ave	12.3	5.8	10.3	11.9
SD	3.33	2.42	3.71	4.05

## Sheet: Figure 1G
	KO	KO	WT	WT
Retinal thickness(um)	RT Dorsal	RT Ventral	RT Dorsal	RT Ventral
1	91.7	105.6	110.4	92.9
2	86.7	100.9	67.4	102.9
3	118.5	117.2	141.9	129.1
4	99.6	99.4	131.1	127.4
5	101.6	100.5	89.7	104.7
6	124	105	95.7	118.6
7	104.8		121.9	135.2
8			115.1	127.4
	Dorsal		Ventral
	WT	Aldh1a1-/-	WT	Aldh1a1-/-
Ave	112.9	102.5	113.1	105.78
SD	23.6	11.14	18	8.1

## Sheet: Figure 1H
	KO	KO	WT	WT
Length of outersegment(um)	OS Dorsal	OS Ventral	OS Dorsal	OS Ventral
1	10.1	8.5	17.2	11.7
2	9.7	7.5	6.4	12.3
3	18.3	12.9	22.4	11.6
4	9.6	6.1	9.1	7.5
5	6.1	7.8	4.3	4.1
6	7.3	4.1	7.5	6.4
7	12.8	17.8	6.9	5.9
8	5	19.9	11.4	5.7
	Dorsal		Ventral
	WT	Aldh1a1-/-	WT	Aldh1a1-/-
Ave	12.28	10.34	10.78	8.75
SD	5.28	3.79	2.21	2.94
