# Supplementary material for: Neural retina-specific Aldh1a1 controls dorsal choroidal vascular development via Sox9 expression in retinal pigment epithelial cells
Source: eLife. 2018 Apr 3;7:e32358. doi: 10.7554/eLife.32358 (PMC5882243; doi:10.7554/eLife.32358)
Supplement: Figure 2—source data 1. [file elife-32358-fig2-data1.xlsx]

## Sheet: Figure 2E
% Vascular Area	WT	KO	WT	KO
1	0.88	0.61	0.81	0.82
2	0.84	0.69	0.88	0.84
3	0.82	0.71	0.86	0.86
4	0.83	0.67	0.89	0.88
5	0.89	0.6	0.84	0.84
6	0.82	0.75	0.8	0.8
7	0.88	0.76	0.82	0.84
8	0.82	0.62	0.87	0.87
AV	0.8475	0.67625	0.84625	0.84375
SD	0.0305894	0.0623212	0.0337797	0.026152
%	WT	Aldh1a1-/-	WT	Aldh1a1-/-
AV	84.75	67.625	84.625	84.375
SD	3.05894	6.23212	3.37797	2.6152

## Sheet: Figure 2F
Cell size (um2)	WT D	KO D	WT V	KO V
1	309.046	288.521	249.151	346.916
2	318.893	315.862	335.343	263.897
3	310.42	325.778	321.245	291.814
AV	312.786	310.054	301.913	300.876
SD	5.33296	19.2957	46.2338	42.2448
