# Supplementary material for: Neural retina-specific Aldh1a1 controls dorsal choroidal vascular development via Sox9 expression in retinal pigment epithelial cells
Source: eLife. 2018 Apr 3;7:e32358. doi: 10.7554/eLife.32358 (PMC5882243; doi:10.7554/eLife.32358)
Supplement: Figure 4—source data 1. [file elife-32358-fig4-data1.xlsx]

## Sheet: Figure 4B
% Vascular Area	WT	Aldh1a1-/-	WT	Aldh1a1-/-
	0.998578	0.904694	0.963016	0.967283
	0.997155	0.826458	0.984353	0.97724
	0.998578	0.815078	0.935989	0.97724
	0.997155	0.891892	0.961593	0.953058
AV	99.7866	85.9531	96.1238	96.8706
SD	0.0821266	4.5302	1.97915	1.14389

## Sheet: Figure 4C
ERG num.	WT	Aldh1a1-/-	WT	Aldh1a1-/-
1	42	34	40	47
2	48	37	49	48
3	47	34	48	48
4	46	37	42	49
AV	45.75	35.5	44.75	48
SD	2.62996	1.73205	4.42531	0.816497

## Sheet: Figure 4D
E17.5	Sample	WT	Aldh1a1-/-		P24	Sample	WT	Aldh1a1-/-
	1	6.72029	6.81022			1	66.55	46.322
	2	7.41907	5.44322			2	52.6985	41.9565
	3	8.6006	5.36581			3	59.7755	46.6385
	4	6.8496	4.04759			4	51.012	38.6055
	AV	7.39739	5.41671			AV	57.509	43.3806
	SD	0.857657	1.12837			SD	7.1234	3.83386

## Sheet: Figure 4F
	EtOH;A1-C1	RA=0.01;A2-C2	RA=0.1;A3-C3
A	72.4479	78.316	86.6667
B	70.4167	77.8646	84.8611
C	69.2882	77.4132	86.441
	EtOH Control	0.01uM RA	0.1uM RA
AV	70.7176	77.8646	85.9896
SD	1.60121	0.451389	0.983779

## Sheet: Figure 4H
% Vascular Area	WT	VAD	WT	VAD
1	88.5653	70.7019	91.333	82.0091
2	81.7766	61.5951	80.9664	75.7359
3	80.4333	73.0251	85.683	79.3411
4	89.8581	74.9018	90.6074	86.5061
5	95.4661	75.974	84.3074	91.2226
6	82.0091		82.9816
	D		V
	WT	VAD	WT	VAD
% Vascular Area	86.3514	71.2396	85.9798	82.963
SD	5.91751	5.75153	4.17325	6.06287

## Sheet: Figure 4J
% Vascular Area	KO D	KO V	KO+RA D	KO+RA V
1	63.6595	88.397	75.3097	95.4577
2	73.8433	93.5226	84.2852	88.3137
3	66.6004	85.0532	84.581	89.672
4	69.8834	93.6827	77.7534	88.1502
	D		V
	Aldh1a1−/−	RA + Aldh1a1−/−	Aldh1a1−/−	RA + Aldh1a1−/−
% Vascular Area	68.4967	80.4823	90.1639	90.3984
SD	4.37811	4.67135	4.19939	3.44117
