# Supplementary material for: Neural retina-specific Aldh1a1 controls dorsal choroidal vascular development via Sox9 expression in retinal pigment epithelial cells
Source: eLife. 2018 Apr 3;7:e32358. doi: 10.7554/eLife.32358 (PMC5882243; doi:10.7554/eLife.32358)
Supplement: Figure 5—source data 1. [file elife-32358-fig5-data1.xlsx]

## Sheet: Figure 5C
E12.5 Retina Mean Intensity of SOX9	WT D	KOD	WT V	KOV
1	162.9	51	52.7	54.1
2	83.3	38.4	48.3	39.4
3	79.6	39.5	41.6	36.5
4	67.1	38.8	36.7	36.4
	WT	Aldh1a1-/-	WT	Aldh1a1-/-
E12.5 Retina Mean Intensity of SOX9	98.225	41.925	44.825	41.6
SD	43.6702	6.06706	7.08302	8.44867

## Sheet: Figure 5D
E12.5 RPE Mean Intensity of SOX9	WT D	KOD	WT V	KOV
1	81.1	66.7	78.1	62.2
2	61.9	54.3	64.6	50
3	47.2	41.9	48.2	40.4
4	50.4	63.7	61.3	66
	WT	Aldh1a1-/-	WT	Aldh1a1-/-
E12.5 RPE Mean Intensity of SOX9	53.49	50.206	55.476	49.04
SD	15.3268	11.1623	12.2813	11.6977

## Sheet: Figure 5E
E14.5 RPE Mean Intensity of SOX9	WT D	KOD	WT V	KOV
1	93.7	59.3	69.1	35.7
2	78.1	69.6	70.5	53.1
3	79.27	29.52	50	31.25
4	99.6	38.6	76.2	35.2
	WT	Aldh1a1-/-	WT	Aldh1a1-/-
E14.5 RPE Mean Intensity of SOX9	87.6675	49.255	66.45	38.8125
SD	10.6588	18.4194	11.3884	9.73074

## Sheet: Figure 5F
qPCR/ Sox9	Sox9 Ct	b-actin Ct	B-C	ΔΔCt	ΔΔCt値		Sox9 mRNA	Ave	SD
RPE (no RA)	24.34	19.05	5.29	0	1		RPE (no RA)	1	-
RPE + RA (1)	23.65	18.81	4.84	-0.45	1.36604		RPE + RA (10-8)	1.339	0.0557614
RPE + RA (2)	23.21	18.81	4.4	-0.89	1.85318		RPE + RA (10-7)	1.764	0.131756
RPE (no RA)	24.34	19.33	5.01	0	1
RPE + RA (1)	23.59	18.93	4.66	-0.35	1.27456
RPE + RA (2)	23.24	19.1	4.14	-0.87	1.82766
RPE (no RA)	24.27	19.17	5.1	0	1
RPE + RA (1)	23.53	18.89	4.64	-0.46	1.37554
RPE + RA (2)	23.3	18.89	4.41	-0.69	1.61328

## Sheet: Figure 5G
qPCR/ VEGF-A	VEGF-A Ct	b-actin Ct	B-C	ΔΔCt	ΔΔCt値		VFGF-A mRNA	Ave	SD
RPE (no RA)	40	19.05	20.95	0	1		RPE (no RA)	1	-
RPE + RA (1)	39.44	18.81	20.63	-0.32	1.24833		RPE + RA (10-8)	1.2	0.163369
RPE + RA (2)	38.7	18.81	19.89	-1.06	2.08493		RPE + RA (10-7)	2.476	0.667934
RPE (no RA)	40	19.33	20.67	0	1
RPE + RA (1)	39.57	18.93	20.64	-0.03	1.02101
RPE + RA (2)	38.7	19.1	19.6	-1.07	2.09943
RPE (no RA)	39.64	19.17	20.47	0	1
RPE + RA (1)	38.94	18.89	20.05	-0.42	1.33793
RPE + RA (2)	37.66	18.89	18.77	-1.7	3.24901

## Sheet: Figure 5H
qPCR/ Sox9	Sox9 Ct	b-actin Ct	B-C	ΔΔCt	ΔΔCt値		Sox9 mRNA	Ave	SD
Over (1)	24.15	19.42	4.73	0	1		Over expression (1)	1	-
Over (2)	19.52	19.14	0.38	-4.35	20.393		Over expression (2)	19.3	2.2778
Over (1)	24.18	19.45	4.73	0	1
Over (2)	19.5	19.15	0.35	-4.38	20.8215
Over (1)	24.22	19.4	4.82	0	1
Over (2)	19.47	18.71	0.76	-4.06	16.6795

## Sheet: Figure 5I
qPCR/ VEGF-A	VEGF-A Ct	b-actin Ct	B-C	ΔΔCt	ΔΔCt値		VEGF-A mRNA	Ave	SD
Over (1)	40	19.54	20.46	0	1		Over expression (1)	1	-
Over (2)	38.4	19.14	19.26	-1.2	2.2974		Over expression (2)	1.71617	0.722126
Over (1)	40	19.34	20.66	0	1
Over (2)	39.1	19.1	20	-0.66	1.58008
Over (1)	40	19	21	0	1
Over (2)	40	19.1	20.9	-0.1	1.07177

## Sheet: Figure 5J
qPCR/ Sox9	Sox9 Ct	b-actin Ct	B-C	ΔΔCt	ΔΔCt値		Sox9 mRNA	Ave	SD
RPE (no siRNA)	24.07	17.35	6.72	0	1		control siRNA RPE	1.16	0.153821
control siRNA RPE	24.04	17.73	6.31	-0.41	1.32869		Sox9 siRNA RPE	0.63	0.11376
Sox9siRNA RPE	24.8	17.12	7.68	0.96	0.514057
RPE (no siRNA)	24.04	17.48	6.56	0	1
control siRNA RPE	24.04	17.62	6.42	-0.14	1.10191
Sox9siRNA RPE	24.21	17.21	7	0.44	0.737135
RPE (no siRNA)	24.28	17.72	6.56	0	1
control siRNA RPE	23.92	17.41	6.51	-0.05	1.03526
Sox9siRNA RPE	24.51	17.36	7.15	0.59	0.664343

## Sheet: Figure 5K
qPCR/ VEGF-A	VEGF-A Ct	b-actin Ct	B-C	ΔΔCt	ΔΔCt値		VEGF-A mRNA	Ave	SD
RPE (no siRNA)	40	17.35	22.65	0	1		control siRNA RPE	1.49	0.313489
control siRNA RPE	40	17.73	22.27	-0.38	1.30134		Sox9 siRNA RPE	0.69	0.214067
Sox9siRNA RPE	40	17.12	22.88	0.23	0.852635
RPE (no siRNA)	39.12	17.48	21.64	0	1
control siRNA RPE	38.37	17.62	20.75	-0.89	1.85318
Sox9siRNA RPE	40	17.21	22.79	1.15	0.450625
RPE (no siRNA)	40	17.72	22.28	0	1
control siRNA RPE	39.29	17.41	21.88	-0.4	1.31951
Sox9siRNA RPE	40	17.36	22.64	0.36	0.779165
