# Supplementary material for: Neural retina-specific Aldh1a1 controls dorsal choroidal vascular development via Sox9 expression in retinal pigment epithelial cells
Source: eLife. 2018 Apr 3;7:e32358. doi: 10.7554/eLife.32358 (PMC5882243; doi:10.7554/eLife.32358)
Supplement: Figure 5—figure supplement 1—source data 1. [file elife-32358-fig5-figsupp1-data1.xlsx]

## Sheet: Figure 5-figure supplement 1B
	E12.5 PAX6
	WT D	Aldh1a1-/- D	WT V	Aldh1a1-/- V
	65.99	70.14	57.99	73.36
	76.23	76.09	67.66	84.99
	90.1	65.2	64.9	42.2
	WT D	Aldh1a1-/- D	WT V	Aldh1a1-/- V
AV	77.44	70.4767	63.5167	66.85
SD	12.1005	5.4528	4.98121	22.1253

## Sheet: Figure 5-figure supplement 1C
	E14.5 PAX6
	WT D	Aldh1a1-/- D	WT V	Aldh1a1-/- V
	137.6	116.7	101.1	98
	96.79	73.73	82.15	78.16
	94.23	80.34	85.89	76.41
	WT D	Aldh1a1-/- D	WT V	Aldh1a1-/- V
AV	109.54	90.2567	89.7133	84.19
SD	24.3344	23.1379	10.0369	11.9918
