# Supplementary material for: Neural retina-specific Aldh1a1 controls dorsal choroidal vascular development via Sox9 expression in retinal pigment epithelial cells
Source: eLife. 2018 Apr 3;7:e32358. doi: 10.7554/eLife.32358 (PMC5882243; doi:10.7554/eLife.32358)
Supplement: Figure 6—source data 1. [file elife-32358-fig6-data1.xlsx]

## Sheet: Figure 6B
% Vascular Area		WT	Sox9RPE-KO	Sox9Retina-KO		% Vascular Area		WT	Sox9RPE-KO	Sox9Retina-KO
Dorsal	1	83.0184	66.928	93.2158		Ventral	1	91.3083	92.9332	92.1058
	2	82.5704	69.2273	92.5995			2	95.2791	87.6084	85.9905
	3	96.0954	61.0017	93.0489			3	83.2177	81.9097	92.1455
	4	94.1158	56.3086	86.4319			4	88.2267	85.3176	91.7295
	5		74.2937				5		82.831
		WT	Sox9RPE-KO	Sox9Retina-KO				WT	Sox9RPE-KO	Sox9Retina-KO
	% Vascular Area	88.95	65.5519	91.324			% Vascular Area	89.508	86.12	90.4928
	SD	7.15602	7.03501	3.27177			SD	5.09105	4.41087	3.00738

## Sheet: Figure 6D
% Vascular Area		WT	Aldh1a1–/–	Sox9RPE-OE		% Vascular Area		WT	Aldh1a1–/–	Sox9RPE-OE
Dorsal	1	86.362	66.7794	83.5563		Ventral	1	88.0842	84.1137	89.6081
	2	89.6138	62.8788	81.6397			2	95.313	93.2817	91.3339
	3	95.4276	69.7168	72.9478			3	85.7368	85.133	81.3046
	4	86.9241	69.6081	80.261			4	95.1808	86.9985	89.0879
	5	88.4675	66.8635	75.03			5	78.5104	80.3429	92.1441
		WT	Aldh1a1–/–	Sox9RPE-OE				WT	Aldh1a1–/–	Sox9RPE-OE
	% Vascular Area	89.359	67.1693	78.687			% Vascular Area	88.565	85.9739	88.6957
	SD	3.62625	2.78799	4.50604			SD	7.04679	4.75208	4.31467
